# Supplementary material for: Self-Assembled Chitosan/Dialdehyde Carboxymethyl Cellulose Hydrogels: Preparation and Application in the Removal of Complex Fungicide Formulations from Aqueous Media
Source: Polymers (Basel). 2023 Aug 22;15(17):3496. doi: 10.3390/polym15173496 (PMC10490195; doi:10.3390/polym15173496)
Supplement: Supplementary file 1 [file polymers-15-03496-s001.zip]

Archive with 1 entries (1 files):
- polymers-2503242-supplementary.pdf
